# Supplementary material for: Rethinking Pulmonary Function Tests in Patients with Neuromuscular Disease: The Potential Role of Electrical Impedance Tomography
Source: J Clin Med. 2025 Nov 29;14(23):8486. doi: 10.3390/jcm14238486 (PMC12692841; doi:10.3390/jcm14238486)
Supplement: Supplementary file 1 [file jcm-14-08486-s001.zip]

Archive with 1 entries (1 files):
- jcm-3971812-supplementary.pdf
